# Supplementary material for: Vaccination status, favipiravir, and micronutrient supplementation roles in post-COVID symptoms: A longitudinal study
Source: PLoS One. 2022 Jul 21;17(7):e0271385. doi: 10.1371/journal.pone.0271385 (PMC9302723; doi:10.1371/journal.pone.0271385)
Supplement: S1 Table — (XLSX) [file pone.0271385.s001.xlsx]

## Sheet: Table 1
Table 1 Baseline information of Demography, Health Behaviour, and Comorbidities						Table 1B Distribution of post-COVID symptoms across measurement time
Variables	Subset	Any residual symptoms within 90 days?		p value		Variables	30 Days	60 Days	90 Days	% 30 days	% 60 days	% 90 days
		Yes(%)	No(%)			Chronic Headeache	171	75	14	18.5265	8.12568	1.51679
Sex	Female	403(73.9)	142(26.1)	0.752		Fatigue	365	150	67	39.545	16.2514	7.25894
	Male	283(74.9)	95(25.1)			Chronic cough	160	49	16	17.3348	5.30878	1.73348
Occupation	Non Medical Personel	514(75.8)	164(24.2)	0.085		Arthritis	77	45	10	8.34236	4.87541	1.08342
	Medical Personel	172(70.2)	73(29.8)			Hair Loss	130	30	78	14.0845	3.25027	8.4507
Education Level	up to Diploma	371(75.4)	121(24.6)			Diarrhea	268	148	2	29.0358	16.0347	0.216685
	Bachelor Degree and Graduate Level	315(73.1)	116(26.9)			Altered Concetration	34	19	27	3.68364	2.0585	2.92524
Island	Sumatera	141(81.0)	33(19.0)	<0.001
	Jawa	213(74.0)	75(26.0)
	Bali and Lesser Sunda	60(75.0)	20(25.0)
	Kalimantan	174(78.0)	49(22.0)
	Sulawesi	78(59.5)	53(40.5)
	Maluku and Papua	20(74.1)	7(25.9)
Type of living area	Rural Area	185(77.4)	54(22.6)	0.341
	Urban not capital	196(74.8)	66(25.2)
	Capital area	305(72.3)	117(27.7)
Do you live alone or with someone else?	With family, Colleagues, or relatives	392(70.8)	162(29.2)	0.002
	Alone	294(79.7)	75(20.3)
Health Insurance	National Health Insurance	336(72.7)	126(27.3)	0.366
	Private Insurance	178(77.7)	51(22.3)
	No / Currently Inactive	172(74.1)	60(25.9)
Activity	Diverted to residence	309(71.7)	122(28.3)	0.087
	Mostly outside residence	377(76.6)	115(23.4)
Hypertension	No/Unknown	635(74.0)	223(26.0)	0.469
	Yes, controlled	33(82.5)	7(17.5)
	Yes, uncontrolled	18(72.0)	7(28.0)
Diabetes Mellitus	No/Unknown	659(74.1)	230(25.9)	0.729
	Yes, controlled	13(76.5)	4(23.5)
	Yes, uncontrolled	14(82.4)	3(17.6)
Asthma	No/Unknown	669(74.9)	224(25.1)	0.069^
	Yes, controlled	14(56.0)	11(44.0)
	Yes, uncontrolled	3(60.0)	2(40.0)
HIV	No/Unknown	684(74.3)	237(525.7)	1.000^
	Yes, controlled (undetectable)	2(100)	0 (0)
COPD	No/Unknown	679(74.2)	236(25.8)	0.688^
	Yes, controlled	7(87.5)	1(12.5)
Cancer/Malignancy	No / Unknown	682(74.2)	237(25.8)	0.577^
	Yes	4(100)	0 (0)
Dyspepsia Syndrome	No / Unknown	404(75.4)	132(24.6)	0.39
	Yes	282(72.9)	105(27.1)
Heart Disease	No / Unknown	676(74.1)	236(25.9)	0.306^
	Yes	10(90.9	1(9.1)
Stroke	No / Unknown	685(74.4)	236(25.6)	0.488^
	Yes	1(50)	1(50)
Mental Health Disorder	No / Unknown	669(74.4)	230(25.6)	0.692
	Yes	17(70.8)	7(29.2)
Autoimmune Disease	No / Unknown	683(74.5)	234(25.5)	0.180^
	Yes	3(50)	3(50)
Kidney Disease	No / Unknown	684(74.4)	235(25.6)	0.273^
	Yes	2(50)	2(50)
Liver Disease	No / Unknown	683(74.3)	236(25.7)	1.000^
	Yes	3(75.0)	1(25.0)
Smoking Status	Never	634(74.7)	215(25.3)	0.405
	Ever/Currently Smoking	52(70.3)	22(29.7)
drink alcohol at least 3 months prior to diagnosis	No	657(74.7)	223(25.3)	0.29
	Yes	29(67.4)	14(32.6)
Frequency of doing moderate exercise in a week prior to diagnosis	>3 times per week	57(67.1)	28(32.9)	0.254
	2-3 times per week	104(73.8)	37(26.2)
	1 or less per week	525(75.3)	172(24.7)
Vaccination status before infected	Received one dose/unvaccinated	579(76.7)	176(23.3)	<0.001
	Fully vaccinated >14 days	107(63.7)	61(36.3)
Age	Mean ± Std Deviation	33.98±10.18	29.28±8.75	<0.001
BMI	Mean ± Std Deviation	23.19±4.60	23.77±4.78	0.169
^Fischer Exact. Other categorical variables tested with Chi-Square
All continous data were tested with Mann Whitney

## Sheet: Table 2
Table 2 Baseline information of symptoms and treatment
Variables	Subset	Any residual symptoms within 90 days?		p value
		Yes(%)	No(%)
Antipyretic	No Fever	10(24.4)	31(75.6)	<0.001
	<24 hours after the fever appear	387(77.4)	113(22.6)
	24-72 hours after the fever appear	127(79.4)	33(20.6)
	>72 hours after the fever appear	12 (50.0)	12 (50.0)
	Not receiving any treatment	34 (47.2)	38 (52.8)
Antiinflammation	<24 hours after onset	148(71.5)	59(28.5)	0.357
	24-72 hours after onset	83(72.8)	31(27.2)
	>72 hours after onset	48(82.8)	10(17.2)
	Not receiving any treatment	407(74.8)	137(25.2)
Azithromyicin	<24 hours after diagnosis	271(80.2)	67(19.8)	<0.001
	24-72 hours after diagnosis	215(77.3)	63(22.7)
	>72 hours after diagnosis	103(83.1)	21(16.9)
	Not receiving any treatment	97(53.0)	86(47.0)
Cough medication	<24 hours after onset	216(76.1)	68(23.9)	<0.001
	24-72 hours after onset	215(79.9)	54(20.1)
	>72 hours after onset	95(78.5)	26(21.5)
	Not receiving any treatment	160(64.3)	89(35.7)
Vitamin C 500 mg daily	<24 hours after onset / diagnosis	322(74.4)	111(25.6)	0.373
	24-72 hours after onset / diagnosis	172(77.1)	51(22.9)
	>72 hours after onset / diagnosis	90(68.7)	41(31.3)
	Not receiving any treatment	102(75.0)	34(25.0)
Vitamin D at least 800 IU daily	<24 hours after onset / diagnosis	259(73.2)	95(26.8)	0.727
	24-72 hours after onset / diagnosis	151(75.5)	49(24.5)
	>72 hours after onset / diagnosis	76(78.4)	21(21.6)
	Not receiving any treatment	200(73.5)	72(26.5)
Zinc	<24 hours after onset / diagnosis	242(76.1)	76(23.9)	0.082
	24-72 hours after onset / diagnosis	141(74.6)	48(25.4)
	>72 hours after onset / diagnosis	72(82.8)	15(17.2)
	Not receiving any treatment	231(70.2)	98(29.8)
Favipiravir	<24 hours after diagnosis	111(76.6)	34(23.4)	0.653
	24-72 hours after diagnosis	89(74.8)	30(25.2)
	>72 hours after diagnosis	53(79.1)	14(20.9)
	Not receiving any treatment	433(73.1)	159(26.9)
Anticoagulant	<24 hours after diagnosis	12(85.7)	2(14.3)	0.032
	24-72 hours after diagnosis	7(77.8)	2(22.2)
	>72 hours after diagnosis	16(76.2)	5(23.8)
	Not receiving any treatment	651(74.1)	228(25.9)
Received oxygen supplementation	No	619(73.9)	219(26.1)	0.531
	Less than 3 days	36(76.6)	11(23.4)
	More than 3 days	31(81.6)	7(18.4)
received plasma convalescent	No	678(74.3)	235(25.7)	1.000^
	Yes	8(80)	2(20)
Unit of care	Home Isolation	535(72.7)	201(27.3)	0.006
	Hospitalization+Home isolation	77(88.5)	10(11.5)
	Hospitalization	74(74.0)	26(26.0)
Received Intensive care	No	680(74.2)	236(25.8)	1.000^
	Less than 7 days	5(83.3)	1(16.7)
	More than 7 days	1(100)	0(0)
Fever	Mean ± Std Deviation	2.40±1.04	1.89±1.61	<0.001
Cough	Mean ± Std Deviation	3.56±2.16	2.85±3.19	<0.001
Shortness of Breath	Mean ± Std Deviation	1.52±1.10	1.01±1.09	<0.001
Arthrits and Fatigue	Mean ± Std Deviation	2.20±1.46	1.47±1.26	<0.001
Headache	Mean ± Std Deviation	2.15±1.26	1.73±1.84	<0.001
Anosmia/Loss of Smell	Mean ± Std Deviation	2.24±1.65	2.05±2.49	<0.001
Ageusia/Loss of Taste	Mean ± Std Deviation	1.87±1.41	1.63±2.18	<0.001
Diarrhea	Mean ± Std Deviation	0.54±0.71	0.49±0.69	0.113
Runny Nose	Mean ± Std Deviation	1.08±1.07	1.00±1.44	<0.001
Insomnia	Mean ± Std Deviation	2.49±1.69	1.54±1.70	<0.001
Days of treatment	Mean ± Std Deviation	15.43±2.66	13.67±3.92	<0.001
^Fischer Exact. Other categorical variables tested with Chi-Square
All continous data were tested with Mann Whitney

## Sheet: Table 3
Table 3 Effect of all intervention to any post covid event within 90 days
Variable	Subset	B	S.E.	Wald	df	Sig.	Exp(B)	95% C.I.for EXP(B)
								Lower	Upper
Shortness of breath duration		0.534923	0.0947507	31.8727	1	1.64616e-08	1.70732	1.41795	2.05573
Fully-vaccinated		-0.331007	0.19726	2.81578	1	0.0933418	0.7182	0.487907	1.05719
Vitamin_C	<24 hours after onset / diagnosis			6.24935	3	0.100089
	24-72 hours after onset / diagnosis	0.169349	0.21175	0.639619	1	0.423849	1.18453	0.782178	1.79386
	>72 hours after onset / diagnosis	-0.468881	0.237393	3.90113	1	0.0482536	0.625702	0.392915	0.996407
	Not receiving any treatment	0.0666188	0.241035	0.0763894	1	0.782251	1.06889	0.666442	1.71436
Vitamin_D	<24 hours after onset / diagnosis			0.926091	3	0.819127
	24-72 hours after onset / diagnosis	0.16122	0.222828	0.52348	1	0.469361	1.17494	0.759181	1.8184
	>72 hours after onset / diagnosis	0.233142	0.299961	0.604103	1	0.437017	1.26256	0.701334	2.27289
	Not receiving any treatment	0.0478014	0.195852	0.0595699	1	0.807177	1.04896	0.71458	1.53982
Zinc	<24 hours after onset / diagnosis			6.98568	3	0.0723557
	24-72 hours after onset / diagnosis	-0.154181	0.229311	0.452079	1	0.501349	0.857117	0.546828	1.34347
	>72 hours after onset / diagnosis	0.558925	0.341674	2.67598	1	0.101873	1.74879	0.895167	3.41643
	Not receiving any treatment	-0.272583	0.189497	2.06915	1	0.150305	0.76141	0.525192	1.10387
Favipiravir	<24 hours after diagnosis			1.35903	3	0.715165
	24-72 hours after diagnosis	-0.0831306	0.303772	0.0748904	1	0.784345	0.920231	0.507371	1.66905
	>72 hours after diagnosis	0.0883007	0.377183	0.0548056	1	0.814903	1.09232	0.521543	2.28774
	Not receiving any treatment	-0.193596	0.229589	0.711037	1	0.3991	0.823991	0.525407	1.29226
Constant		0.634992	0.273575	5.38747	1	0.0202818	1.88701
Effect of all intervention to any post covid event within 90 days with adjustment of anticoagulation
Variable	Subset	B	S.E.	Wald	df	Sig.	Exp(B)	95% C.I.for EXP(B)
								Lower	Upper
Shortness of breath duration		0.532665	0.0948511	31.5373	1	1.95647e-08	1.70347	1.41448	2.0515
Fully-vaccinated		-0.340175	0.197911	2.95438	1	0.085645	0.711646	0.482839	1.04888
Vitamin_C	<24 hours after onset / diagnosis			6.29887	3	0.0979412
	24-72 hours after onset / diagnosis	0.17512	0.21198	0.682467	1	0.408738	1.19139	0.786351	1.80506
	>72 hours after onset / diagnosis	-0.468729	0.237574	3.89266	1	0.0484977	0.625797	0.392835	0.996912
	Not receiving any treatment	0.065272	0.241219	0.0732202	1	0.786705	1.06745	0.665306	1.71267
Vitamin_D	<24 hours after onset / diagnosis			0.958675	3	0.81125
	24-72 hours after onset / diagnosis	0.164451	0.22336	0.542081	1	0.461572	1.17875	0.760845	1.82618
	>72 hours after onset / diagnosis	0.23841	0.300514	0.629387	1	0.42758	1.26923	0.704274	2.28738
	Not receiving any treatment	0.0511298	0.196033	0.0680282	1	0.79423	1.05246	0.716707	1.5455
Zinc	<24 hours after onset / diagnosis			7.04949	3	0.070337
	24-72 hours after onset / diagnosis	-0.166254	0.230626	0.519675	1	0.47098	0.846831	0.538875	1.33078
	>72 hours after onset / diagnosis	0.561356	0.342049	2.6934	1	0.100765	1.75305	0.896688	3.42725
	Not receiving any treatment	-0.273581	0.189841	2.07678	1	0.149555	0.760651	0.524315	1.10352
Favipiravir	<24 hours after diagnosis			1.22361	3	0.747347
	24-72 hours after diagnosis	-0.0787712	0.305363	0.0665431	1	0.796438	0.924251	0.508001	1.68157
	>72 hours after diagnosis	0.0689203	0.379635	0.032958	1	0.855941	1.07135	0.509079	2.25464
	Not receiving any treatment	-0.190519	0.229924	0.686605	1	0.407322	0.82653	0.526681	1.29709
Anticoagulant	Not receiving anticoagulant (ref)			0.740656	3	0.863602
	<24 hours after diagnosis	0.574319	0.789957	0.528565	1	0.467211	1.77592	0.377581	8.35288
	24-72 hours after diagnosis	0.0312392	0.819962	0.00145149	1	0.969609	1.03173	0.20683	5.14659
	>72 hours after diagnosis	-0.237722	0.544878	0.190345	1	0.662629	0.788422	0.270993	2.29382
	Constant	0.63528	0.274515	5.35549	1	0.0206572	1.88755

## Sheet: Suppl. Table 1
Supplementary Table 1. Shortness of Breath and Demographic factors
Variables	p value
Sex	0.600*
Occupation	<0.001*
Education Level	<0.001
Island	<0.001
Type of living area	<0.001
Do you live alone or with someone else?	<0.001*
Health Insurance	<0.001
Activity	<0.001*
*Tested by Mann Whitney, other by Kruskal Wallis

## Sheet: Suppl. Table 2
Supplementary Table 2. Shortness of Breath and Treatments
Variables	p value
Antipyretic	<0.001
Antiinflammation	0.029
Azithromyicin	<0.001
Cough medication	<0.001
Vitamin C 500 mg daily	0.836
Vitamin D at least 800 IU daily	0.242
Zinc	0.608
Favipiravir	0.445
Anticoagulant	0.195
Received oxygen supplementation	0.003
received plasma convalescent	0.007
Unit of care	0.017
Received Intensive care	0.004
All tested by Kruskal Wallis

## Sheet: Suppl. Table 3
Supplementary Table 3. Evaluation of Each Exposure to the overall event
Suppl. Table 3A Full Vaccination to any post covid symptoms in 90 days adjusted by Shortness of breath
		B	S.E.	Wald	df	Sig.	Exp(B)	95% C.I.for EXP(B)
								Lower	Upper
Step 1a	Shortness of breath duration	0.53428	0.0935068	32.6476	1	1.10475e-08	1.70622	1.4205	2.04941
	Fully-vaccinated	-0.300986	0.19256	2.4432	1	0.118035	0.740088	0.50743	1.07942
	Constant	0.460237	0.146508	9.86829	1	0.00168152	1.58445
Suppl. Table 3B Full Vaccination to any post covid symptoms in 90 days adjusted by Shortness of breath and anti-coagulation
		B	S.E.	Wald	df	Sig.	Exp(B)	95% C.I.for EXP(B)
								Lower	Upper
Step 1a	Shortness of breath duration	0.531459	0.0935827	32.2515	1	1.35454e-08	1.70141	1.41629	2.04394
	Fully-vaccinated	-0.308146	0.19313	2.54574	1	0.110592	0.734808	0.503247	1.07292
	Not receiving anticoagulant (ref)			0.717208	3	0.869149
	<24 hours after diagnosis	0.619998	0.775744	0.638768	1	0.424157	1.85892	0.406394	8.50308
	24-72 hours after diagnosis	-0.015099	0.812008	0.000345761	1	0.985164	0.985014	0.200567	4.83754
	>72 hours after diagnosis	-0.142775	0.535213	0.0711629	1	0.789651	0.866949	0.303682	2.47496
	Constant	0.4605	0.146964	9.81832	1	0.00172783	1.58487
Suppl. Table 3C Favipiravir to any post covid symptoms in 90 days adjusted by Shortness of breath
		B	S.E.	Wald	df	Sig.	Exp(B)	95% C.I.for EXP(B)
								Lower	Upper
Step 1a	Shortness of breath duration	0.572814	0.0902163	40.3142	1	2.16236e-10	1.77325	1.48586	2.11623
	<24 hours after diagnosis (ref)			1.20059	3	0.752864
	24-72 hours after diagnosis	-0.0103885	0.294737	0.00124233	1	0.971883	0.989665	0.555403	1.76347
	>72 hours after diagnosis	0.17336	0.367721	0.222259	1	0.637324	1.18929	0.578475	2.44509
	Not receiving Favipiravir	-0.12891	0.222177	0.336647	1	0.561771	0.879053	0.568719	1.35873
	Constant	0.425174	0.228169	3.47233	1	0.0624033	1.52986
Suppl. Table 3D Favipiravir to any post covid symptoms in 90 days adjusted by Shortness of breath and anticoagulant
		B	S.E.	Wald	df	Sig.	Exp(B)	95% C.I.for EXP(B)
								Lower	Upper
Step 1a	Shortness of breath duration	0.571631	0.0904261	39.9617	1	2.58987e-10	1.77115	1.48349	2.11459
	<24 hours after diagnosis (ref)			1.05913	3	0.786949
	24-72 hours after diagnosis	-0.00593427	0.296321	0.000401059	1	0.984022	0.994083	0.556152	1.77686
	>72 hours after diagnosis	0.160183	0.369855	0.187572	1	0.664945	1.17373	0.56852	2.42319
	Not receiving Favipiravir	-0.123862	0.222538	0.309787	1	0.577811	0.883502	0.571193	1.36657
	Not receiving anticoagulant (ref)			0.514423	3	0.915711
	<24 hours after diagnosis	0.498853	0.778677	0.410422	1	0.521755	1.64683	0.357963	7.57635
	24-72 hours after diagnosis	-0.000645084	0.812046	6.31061e-07	1	0.999366	0.999355	0.203472	4.90834
	>72 hours after diagnosis	-0.163723	0.539706	0.0920244	1	0.761619	0.848977	0.29478	2.44509
	Constant	0.420875	0.228461	3.39376	1	0.0654435	1.52329
Suppl. Table 3E Zinc to any post covid symptoms in 90 days adjusted by Shortness of breath
		B	S.E.	Wald	df	Sig.	Exp(B)	95% C.I.for EXP(B)
								Lower	Upper
Step 1a	Shortness of breath duration	0.571271	0.0904906	39.8546	1	2.7359e-10	1.77052	1.48277	2.1141
	<24 hours after onset / diagnosis (ref)			5.73478	3	0.125251
	24-72 hours after onset / diagnosis	-0.0516766	0.217717	0.0563381	1	0.81238	0.949636	0.619777	1.45505
	>72 hours after onset / diagnosis	0.44043	0.319811	1.89657	1	0.168463	1.55338	0.829952	2.90737
	Not receiving Zinc	-0.261007	0.182934	2.03571	1	0.153643	0.770275	0.538186	1.10245
	Constant	0.425599	0.171479	6.15998	1	0.0130673	1.53051
Suppl. Table 3F Zinc to any post covid symptoms in 90 days adjusted by Shortness of breath and anticoagulant
		B	S.E.	Wald	df	Sig.	Exp(B)	95% C.I.for EXP(B)
								Lower	Upper
Step 1a	Shortness of breath duration	0.569279	0.09066	39.4293	1	3.40152e-10	1.76699	1.47933	2.11059
	Not receiving anticoagulant (ref)			0.607639	3	0.894681
	<24 hours after diagnosis	0.55139	0.773031	0.508772	1	0.475671	1.73566	0.38147	7.89715
	24-72 hours after diagnosis	0.0251108	0.815342	0.000948509	1	0.975431	1.02543	0.207437	5.06904
	>72 hours after diagnosis	-0.16166	0.536922	0.0906536	1	0.763348	0.85073	0.297004	2.4368
	<24 hours after onset / diagnosis (ref)			5.69197	3	0.127597
	24-72 hours after onset / diagnosis	-0.0584489	0.218639	0.0714658	1	0.789214	0.943226	0.614484	1.44784
	>72 hours after onset / diagnosis	0.442801	0.319966	1.91517	1	0.16639	1.55706	0.831668	2.91516
	Not receiving Zinc	-0.259127	0.183324	1.99796	1	0.157511	0.771725	0.538787	1.10537
	Constant	0.424685	0.172141	6.08645	1	0.0136222	1.52911
Suppl. Table 3G Vitamin D to any post covid symptoms in 90 days adjusted by Shortness of breath
		B	S.E.	Wald	df	Sig.	Exp(B)	95% C.I.for EXP(B)
								Lower	Upper
Step 1a	Shortness of breath duration	0.575491	0.0903252	40.5938	1	1.87403e-10	1.778	1.48952	2.12235
	<24 hours after onset / diagnosis (ref)			1.02076	3	0.79623
	24-72 hours after onset / diagnosis	0.169566	0.208471	0.661581	1	0.416002	1.18479	0.787391	1.78276
	>72 hours after onset / diagnosis	0.208796	0.28236	0.546812	1	0.459623	1.23219	0.70849	2.14301
	Not receiving Vitamin D	0.0384779	0.187036	0.0423225	1	0.837006	1.03923	0.720286	1.4994
	Constant	0.280289	0.161523	3.01122	1	0.08269	1.32351
Suppl. Table 3H Vitamin D to any post covid symptoms in 90 days adjusted by Shortness of breath and anticoagulant
		B	S.E.	Wald	df	Sig.	Exp(B)	95% C.I.for EXP(B)
								Lower	Upper
Step 1a	Shortness of breath duration	0.572837	0.090502	40.0632	1	2.45874e-10	1.77329	1.48506	2.11746
	<24 hours after onset / diagnosis (ref)			1.04639	3	0.79003
	24-72 hours after onset / diagnosis	0.169595	0.208695	0.660395	1	0.416421	1.18482	0.787069	1.78359
	>72 hours after onset / diagnosis	0.217277	0.282812	0.590244	1	0.442325	1.24269	0.713891	2.16318
	Not receiving Vitamin D	0.0427326	0.187264	0.0520726	1	0.819495	1.04366	0.723035	1.50646
	Not receiving anticoagulant (ref)			0.650172	3	0.884857
	<24 hours after diagnosis	0.598381	0.773845	0.597926	1	0.43937	1.81917	0.399186	8.29033
	24-72 hours after diagnosis	0.0573051	0.811942	0.00498123	1	0.943734	1.05898	0.215656	5.20012
	>72 hours after diagnosis	-0.110246	0.538204	0.0419601	1	0.837696	0.895613	0.311889	2.57182
	Constant	0.27559	0.161854	2.89923	1	0.0886221	1.31731
Suppl. Table 3I Vitamin c to any post covid symptoms in 90 days adjusted by Shortness of breath
		B	S.E.	Wald	df	Sig.	Exp(B)	95% C.I.for EXP(B)
								Lower	Upper
Step 1a	Shortness of breath duration	0.577666	0.09005	41.1516	1	1.4087e-10	1.78188	1.49357	2.12583
	<24 hours after onset / diagnosis (ref)			4.10164	3	0.250696
	24-72 hours after onset / diagnosis	0.148159	0.198049	0.559643	1	0.454404	1.1597	0.78662	1.70972
	>72 hours after onset / diagnosis	-0.355634	0.225657	2.48376	1	0.115027	0.700729	0.450268	1.09051
	Not receiving any treatment	0.0274504	0.232445	0.0139462	1	0.905993	1.02783	0.651724	1.62099
	Constant	0.359646	0.150937	5.67749	1	0.0171839	1.43282
Suppl. Table 3J Vitamin C to any post covid symptoms in 90 days adjusted by Shortness of breath and anticoagulant
		B	S.E.	Wald	df	Sig.	Exp(B)	95% C.I.for EXP(B)
								Lower	Upper
Step 1a	Shortness of breath duration	0.575107	0.0901853	40.6655	1	1.80645e-10	1.77732	1.48936	2.12096
	<24 hours after onset / diagnosis (ref)			4.17075	3	0.243607
	24-72 hours after onset / diagnosis	0.154448	0.198291	0.60668	1	0.436041	1.16701	0.791208	1.72132
	>72 hours after onset / diagnosis	-0.355067	0.225788	2.47297	1	0.115819	0.701127	0.450407	1.09141
	Not receiving Vitamin C	0.0308382	0.232781	0.0175502	1	0.894607	1.03132	0.653505	1.62756
	Not receiving anticoagulant (ref)			0.683634	3	0.877046
	<24 hours after diagnosis	0.629925	0.777419	0.65655	1	0.417781	1.87747	0.409103	8.61616
	24-72 hours after diagnosis	0.049234	0.81128	0.00368289	1	0.951609	1.05047	0.2142	5.15163
	>72 hours after diagnosis	-0.075805	0.53721	0.0199117	1	0.887784	0.926997	0.323448	2.65676
	Constant	0.353919	0.151371	5.46667	1	0.0193825	1.42464

## Sheet: Suppl. Table 4
Supplementary Table 4. Effect of combined exposure to chronic cough
Variables	Subset	B	Std. Error	95% Wald Confidence Interval		Hypothesis Test			Exp(B)	95% Wald Confidence Interval for Exp(B)
				Lower	Upper	Wald Chi-Square	df	Sig.		Lower	Upper
	(Intercept)	-1.27757	0.273762	-1.81413	-0.741005	21.7782	1	3.06059e-06	0.278714	0.162979	0.476635
Favipiravir	Not received	-0.223135	0.234642	-0.683024	0.236755	0.904322	1	0.341625	0.800007	0.505087	1.26713
	>72 hours after diagnosis	0.399855	0.334398	-0.255553	1.05526	1.42981	1	0.231796	1.49161	0.774488	2.87273
	24-72 hours after diagnosis	-0.294186	0.327347	-0.935775	0.347404	0.807653	1	0.368815	0.745138	0.392282	1.41539
	<24 hours after diagnosis (ref)	0a							1
Zinc	Not received	-0.245565	0.223882	-0.684365	0.193235	1.20309	1	0.272706	0.782262	0.50441	1.21317
	>72 hours after diagnosis	0.107372	0.316332	-0.512628	0.727371	0.115211	1	0.734288	1.11335	0.59892	2.06963
	24-72 hours after diagnosis	-0.20085	0.245997	-0.682996	0.281295	0.666632	1	0.414228	0.818035	0.505102	1.32484
	<24 hours after diagnosis (ref)	0a							1
Vitamin D 800 IU daily	Not received	-0.194754	0.224901	-0.635551	0.246043	0.749881	1	0.386514	0.823037	0.529643	1.27895
	>72 hours after onset/ diagnosis	-0.311555	0.295656	-0.89103	0.267919	1.11045	1	0.291985	0.732307	0.410233	1.30724
	24-72 hours after onset/ diagnosis	0.158297	0.231042	-0.294536	0.61113	0.469425	1	0.493252	1.17151	0.744877	1.84251
	<24 hours after onset/ diagnosis(ref)	0a							1
Vitamin C 500 mg daily	Not received	0.347521	0.264608	-0.171102	0.866143	1.72486	1	0.189068	1.41555	0.842736	2.37772
	>72 hours after onset/ diagnosis	-0.148153	0.283109	-0.703037	0.406732	0.273848	1	0.600762	0.862299	0.495079	1.5019
	24-72 hours after onset/ diagnosis	0.0861868	0.223039	-0.350962	0.523336	0.14932	1	0.699186	1.09001	0.70401	1.68765
	<24 hours after onset/ diagnosis(ref)	0a							1
Time	90 days	-2.49788	0.255989	-2.99961	-1.99615	95.2138	1	0	0.0822591	0.0498064	0.135857
	60 days	-1.33639	0.136756	-1.60443	-1.06835	95.4937	1	0	0.262793	0.201005	0.343574
	30 days (ref)	0a							1
Vaccination	Fully-vaccinated	-0.640838	0.311925	-1.2522	-0.0294762	4.22081	1	0.039931	0.526851	0.285875	0.970954
	Incomplete/unvaccinated (ref)	0a							1
Shortness of Breath		0.0431675	0.0613955	-0.0771654	0.1635	0.494358	1	0.48199	1.04411	0.925737	1.17763
	(Scale)	1
Supplementary Table 4B. Effect of combined exposure to chronic cough (analyzed using interval-censored response)
Variables	Subset	B	Std. Error	95% Wald Confidence Interval		Hypothesis Test			Exp(B)	95% Wald Confidence Interval for Exp(B)
				Lower	Upper	Wald Chi-Square	df	Sig.		Lower	Upper
	(Intercept)	-1.40817	0.248875	-1.89596	-0.920385	32.0146	1	1.53018e-08	0.24459	0.150174	0.398366
Vaccination	Fully-vaccinated	-0.613311	0.293667	-1.18889	-0.0377349	4.36166	1	0.0367564	0.541555	0.30456	0.962968
	Incomplete/unvaccinated (ref)	0a							1
Time	90 days	-2.40332	0.250913	-2.8951	-1.91154	91.7433	1	0	0.0904175	0.0552936	0.147853
	60 days	-1.26193	0.131232	-1.51914	-1.00472	92.4668	1	0	0.283108	0.218901	0.366149
	30 days (ref)	0a							1
Vitamin C 500 mg daily	Not received	0.320483	0.239325	-0.148585	0.789551	1.79322	1	0.180534	1.37779	0.861926	2.20241
	>72 hours after onset/ diagnosis	-0.143542	0.261945	-0.656945	0.369861	0.300288	1	0.583702	0.866284	0.518433	1.44753
	24-72 hours after onset/ diagnosis	0.0833757	0.204925	-0.31827	0.485022	0.165534	1	0.684111	1.08695	0.727406	1.62421
	<24 hours after onset/ diagnosis(ref)	0a							1
Vitamin D 800 IU daily	Not received	-0.175034	0.206956	-0.58066	0.230592	0.715304	1	0.397689	0.839428	0.559529	1.25934
	>72 hours after onset/ diagnosis	-0.27871	0.274611	-0.816937	0.259517	1.03008	1	0.310141	0.756759	0.441783	1.2963
	24-72 hours after onset/ diagnosis	0.146166	0.210448	-0.266305	0.558637	0.482396	1	0.487339	1.15739	0.766206	1.74829
	<24 hours after onset/ diagnosis(ref)	0a							1
Zinc	Not received	-0.234987	0.2051	-0.636976	0.167003	1.31266	1	0.251913	0.790581	0.528889	1.18176
	>72 hours after diagnosis	0.0945241	0.286851	-0.467694	0.656743	0.108585	1	0.741761	1.09914	0.626445	1.9285
	24-72 hours after diagnosis	-0.199398	0.225181	-0.640744	0.241948	0.784114	1	0.375886	0.819224	0.5269	1.27373
	<24 hours after diagnosis (ref)	0a							1
Favipiravir	Not received	-0.206279	0.214882	-0.627441	0.214883	0.921527	1	0.337074	0.813606	0.533957	1.23972
	>72 hours after diagnosis	0.378365	0.300176	-0.209968	0.966699	1.58881	1	0.207496	1.4599	0.81061	2.62925
	24-72 hours after diagnosis	-0.271679	0.301384	-0.86238	0.319022	0.812595	1	0.367354	0.762099	0.422156	1.37578
	<24 hours after diagnosis (ref)	0a							1
Shortness of breath duration		0.049638	0.0554901	-0.0591205	0.158397	0.800199	1	0.371034	1.05089	0.942593	1.17163

## Sheet: Suppl. Table 5
Supplementary Table 5. Effect of combined exposure to chronic headache
	Parameter Estimates
Variables	Subset	B	Std. Error	95% Wald Confidence Interval		Hypothesis Test			Exp(B)	95% Wald Confidence Interval for Exp(B)
				Lower	Upper	Wald Chi-Square	df	Sig.		Lower	Upper
	(Intercept)	-1.18412	0.285108	-1.74293	-0.625323	17.2495	1	3.27792e-05	0.306014	0.175007	0.535089
Favipiravir	Not received	-0.217682	0.251149	-0.709924	0.274561	0.751244	1	0.386083	0.804382	0.491682	1.31595
	>72 hours after diagnosis	-0.278866	0.429818	-1.12129	0.563561	0.420942	1	0.516467	0.756641	0.325858	1.75692
	24-72 hours after diagnosis	-0.0912748	0.352684	-0.782523	0.599974	0.0669776	1	0.795789	0.912767	0.457251	1.82207
	<24 hours after diagnosis (ref)	0a							1
Zinc	Not received	0.00121982	0.222332	-0.434542	0.436982	3.01016e-05	1	0.995622	1.00122	0.647561	1.54803
	>72 hours after diagnosis	0.548076	0.32151	-0.0820723	1.17822	2.90598	1	0.0882517	1.72992	0.921205	3.2486
	24-72 hours after diagnosis	-0.487651	0.280127	-1.03669	0.0613885	3.03045	1	0.0817153	0.614067	0.354627	1.06331
	<24 hours after diagnosis (ref)	0a							1
Vitamin D 800 IU daily	Not received	-0.0640232	0.228039	-0.510972	0.382925	0.0788235	1	0.778898	0.937983	0.599912	1.46657
	>72 hours after onset/ diagnosis	0.303033	0.315362	-0.315066	0.921132	0.923337	1	0.3366	1.35396	0.729741	2.51213
	24-72 hours after onset/ diagnosis	0.177287	0.248608	-0.309977	0.664551	0.508536	1	0.475773	1.19397	0.733464	1.94362
	<24 hours after onset/ diagnosis(ref)	0a							1
Vitamin C 500 mg daily	Not received	-0.157227	0.281208	-0.708385	0.393931	0.312608	1	0.576084	0.85451	0.492439	1.4828
	>72 hours after onset/ diagnosis	-0.471087	0.307212	-1.07321	0.131037	2.3514	1	0.12517	0.624323	0.341909	1.14001
	24-72 hours after onset/ diagnosis	0.176497	0.232158	-0.278525	0.631519	0.577969	1	0.447109	1.19303	0.756899	1.88046
	<24 hours after onset/ diagnosis(ref)	0a							1
Time	90 days	-0.968211	0.109059	-1.18196	-0.754461	78.8172	1	0	0.379762	0.306676	0.470264
	60 days	-0.968211	0.109059	-1.18196	-0.754461	78.8172	1	0	0.379762	0.306676	0.470264
	30 days (ref)	0a							1
Vaccination	Fully-vaccinated	-1.14804	0.33847	-1.81143	-0.484654	11.5047	1	0.000694195	0.317257	0.16342	0.61591
	Incomplete/unvaccinated (ref)	0a							1
Shortness of Breath		0.0282826	0.0719076	-0.112654	0.169219	0.1547	1	0.694084	1.02869	0.89346	1.18438
	(Scale)	1
Supplementary Table 5B. Effect of combined exposure to chronic headache (analyzed using interval-censored response)
Variables	Subset	B	Std. Error	95% Wald Confidence Interval		Hypothesis Test			Exp(B)	95% Wald Confidence Interval for Exp(B)
				Lower	Upper	Wald Chi-Square	df	Sig.		Lower	Upper
	(Intercept)	-1.32536	0.260068	-1.83508	-0.815632	25.9712	1	3.46551e-07	0.265709	0.159601	0.44236
Vaccination	Fully-vaccinated	-1.09025	0.322466	-1.72227	-0.458225	11.4309	1	0.000722313	0.336133	0.17866	0.632405
	Incomplete/unvaccinated (ref)	0a							1
Time	90 days	-0.890528	0.102038	-1.09052	-0.690537	76.1679	1	0	0.410439	0.336042	0.501307
	60 days	-0.890528	0.102038	-1.09052	-0.690537	76.1679	1	0	0.410439	0.336042	0.501307
	30 days (ref)	0a							1
Vitamin C 500 mg daily	Not received	-0.148482	0.258586	-0.655301	0.358338	0.329712	1	0.565829	0.862016	0.519286	1.43095
	>72 hours after onset/ diagnosis	-0.447423	0.282339	-1.0008	0.10595	2.51129	1	0.113034	0.639273	0.367586	1.11177
	24-72 hours after onset/ diagnosis	0.151557	0.210231	-0.260489	0.563603	0.519705	1	0.470967	1.16364	0.770675	1.75699
	<24 hours after onset/ diagnosis(ref)	0a							1
Vitamin D 800 IU daily	Not received	-0.0605628	0.209505	-0.471184	0.350059	0.0835651	1	0.772523	0.941235	0.624262	1.41915
	>72 hours after onset/ diagnosis	0.268237	0.284907	-0.290171	0.826645	0.886404	1	0.346454	1.30766	0.748136	2.28564
	24-72 hours after onset/ diagnosis	0.165834	0.225131	-0.275415	0.607083	0.542596	1	0.461359	1.18038	0.759257	1.83507
	<24 hours after onset/ diagnosis(ref)	0a							1
Zinc	Not received	-0.00165576	0.203095	-0.399715	0.396404	6.64652e-05	1	0.993495	0.998346	0.670511	1.48647
	>72 hours after diagnosis	0.490801	0.284601	-0.0670059	1.04861	2.97399	1	0.084613	1.63362	0.93519	2.85368
	24-72 hours after diagnosis	-0.455416	0.258373	-0.961816	0.0509853	3.10687	1	0.0779627	0.634184	0.382198	1.05231
	<24 hours after diagnosis (ref)	0a							1
Favipiravir	Not received	-0.181423	0.229229	-0.630704	0.267858	0.626391	1	0.428682	0.834082	0.532217	1.30716
	>72 hours after diagnosis	-0.240366	0.395725	-1.01597	0.53524	0.368944	1	0.543581	0.78634	0.36205	1.70786
	24-72 hours after diagnosis	-0.0844461	0.32065	-0.712909	0.544017	0.0693579	1	0.792274	0.919021	0.490216	1.72291
	<24 hours after diagnosis (ref)	0a							1
Shortness of breath duration		0.0264629	0.0661013	-0.103093	0.156019	0.160272	1	0.688907	1.02682	0.902043	1.16885

## Sheet: Suppl. Table 6
Supplementary Table 6. Effect of combined exposure to chronic Arthritis
	Parameter Estimates
Variables	Subset	B	Std. Error	95% Wald Confidence Interval		Hypothesis Test			Exp(B)	95% Wald Confidence Interval for Exp(B)
				Lower	Upper	Wald Chi-Square	df	Sig.		Lower	Upper
	(Intercept)	-2.82123	0.474219	-3.75069	-1.89178	35.3932	1	2.69431e-09	0.0595324	0.0235016	0.150803
Favipiravir	Not received	-0.687293	0.286686	-1.24919	-0.125399	5.7474	1	0.016513	0.502936	0.286738	0.882145	?
	>72 hours after diagnosis	-0.502425	0.484186	-1.45141	0.446562	1.07676	1	0.299424	0.605062	0.23424	1.56293
	24-72 hours after diagnosis	-0.69965	0.457342	-1.59602	0.196725	2.34034	1	0.126062	0.496759	0.202701	1.21741
	<24 hours after diagnosis (ref)	0a							1
Zinc	Not received	-0.111976	0.290666	-0.681671	0.457719	0.148409	1	0.70006	0.894066	0.505771	1.58046
	>72 hours after diagnosis	0.221484	0.469787	-0.699282	1.14225	0.222271	1	0.637315	1.24793	0.496942	3.13381
	24-72 hours after diagnosis	-0.0824892	0.34644	-0.761499	0.596521	0.0566942	1	0.811799	0.920821	0.466966	1.81579
	<24 hours after diagnosis (ref)	0a							1
Vitamin D 800 IU daily	Not received	0.422104	0.295217	-0.156511	1.00072	2.04435	1	0.152772	1.52517	0.855122	2.72023
	>72 hours after onset/ diagnosis	0.775262	0.379885	0.0307016	1.51982	4.16479	1	0.0412725	2.17116	1.03118	4.57142
	24-72 hours after onset/ diagnosis	-0.0789742	0.375049	-0.814056	0.656108	0.04434	1	0.833222	0.924064	0.443057	1.92728
	<24 hours after onset/ diagnosis(ref)	0a							1
Vitamin C 500 mg daily	Not received	-0.42138	0.436546	-1.27699	0.434235	0.931724	1	0.334415	0.656141	0.278874	1.54378
	>72 hours after onset/ diagnosis	-0.131398	0.397337	-0.910164	0.647368	0.109361	1	0.740873	0.876868	0.402458	1.91051
	24-72 hours after onset/ diagnosis	0.282501	0.291078	-0.288001	0.853002	0.941935	1	0.331781	1.32644	0.749761	2.34668
	<24 hours after onset/ diagnosis(ref)	0a							1
Time	90 days	-0.806551	0.350508	-1.49353	-0.119567	5.29501	1	0.0213866	0.446395	0.224578	0.887304
	60 days	0.75072	0.263417	0.234433	1.26701	8.12212	1	0.00437284	2.11853	1.26419	3.55021
	30 days (ref)	0a							1
Vaccination	Fully-vaccinated	-1.2552	0.460657	-2.15807	-0.352331	7.42458	1	0.00643387	0.285018	0.115548	0.703047
	Incomplete/unvaccinated (ref)	0a							1
Shortness of Breath		-0.299129	0.213129	-0.716854	0.118595	1.96986	1	0.160463	0.741463	0.488286	1.12591
	(Scale)	1
Supplementary Table 6B. Effect of combined exposure to chronic Arthritis (using interval censored response)
Variables	Subset	B	Std. Error	95% Wald Confidence Interval		Hypothesis Test			Exp(B)	95% Wald Confidence Interval for Exp(B)
				Lower	Upper	Wald Chi-Square	df	Sig.		Lower	Upper
	(Intercept)	-2.84553	0.458099	-3.74339	-1.94767	38.584	1	5.2446e-10	0.0581034	0.0236737	0.142605
Vaccination	Fully-vaccinated	-1.23453	0.453638	-2.12364	-0.345411	7.40595	1	0.00650084	0.290973	0.119596	0.707929
	Incomplete/unvaccinated (ref)	0a							1
Time	90 days	-0.796445	0.347241	-1.47702	-0.115865	5.26078	1	0.0218113	0.450929	0.228316	0.890595
	60 days	0.733673	0.257695	0.228599	1.23875	8.10572	1	0.00441257	2.08272	1.25684	3.45128
	30 days (ref)	0a							1
Vitamin C 500 mg daily	Not received	-0.420442	0.42916	-1.26158	0.420696	0.959783	1	0.327241	0.656757	0.283206	1.52302
	>72 hours after onset/ diagnosis	-0.127403	0.389892	-0.891578	0.636771	0.106775	1	0.743846	0.880379	0.410008	1.89037
	24-72 hours after onset/ diagnosis	0.276576	0.282902	-0.277901	0.831054	0.955782	1	0.328252	1.31861	0.757372	2.29574
	<24 hours after onset/ diagnosis(ref)	0a							1
Vitamin D 800 IU daily	Not received	0.40924	0.288121	-0.155467	0.973946	2.01746	1	0.155499	1.50567	0.856015	2.64837
	>72 hours after onset/ diagnosis	0.761162	0.368459	0.0389956	1.48333	4.26752	1	0.0388475	2.14076	1.03977	4.4076
	24-72 hours after onset/ diagnosis	-0.0773338	0.368631	-0.799837	0.64517	0.0440104	1	0.833834	0.925581	0.449402	1.90631
	<24 hours after onset/ diagnosis(ref)	0a							1
Zinc	Not received	-0.11375	0.283607	-0.66961	0.442111	0.160866	1	0.68836	0.892481	0.511908	1.55599
	>72 hours after diagnosis	0.205808	0.457212	-0.690311	1.10193	0.202624	1	0.652611	1.22852	0.50142	3.00996
	24-72 hours after diagnosis	-0.0826297	0.33801	-0.745117	0.579858	0.0597603	1	0.806875	0.920692	0.474679	1.78578
	<24 hours after diagnosis (ref)	0a							1
Favipiravir	Not received	-0.668373	0.277802	-1.21286	-0.123891	5.78851	1	0.0161313	0.512542	0.297347	0.883476
	>72 hours after diagnosis	-0.489832	0.47087	-1.41272	0.433056	1.08216	1	0.298214	0.612729	0.24348	1.54196
	24-72 hours after diagnosis	-0.689744	0.445694	-1.56329	0.183801	2.39498	1	0.121726	0.501705	0.209446	1.20178
	<24 hours after diagnosis (ref)	0a							1
Shortness of breath duration		-0.296341	0.205407	-0.698932	0.10625	2.08138	1	0.149105	0.743534	0.497116	1.1121

## Sheet: Suppl. Table 8
Supplementary Table 8. Effect of combined exposure to Hair loss
	Parameter Estimates
Variables	Subset	B	Std. Error	95% Wald Confidence Interval		Hypothesis Test			Exp(B)	95% Wald Confidence Interval for Exp(B)
				Lower	Upper	Wald Chi-Square	df	Sig.		Lower	Upper
	(Intercept)	-2.18592	0.241598	-2.65944	-1.7124	81.8617	1	0	0.112374	0.0699871	0.180433
Favipiravir	Not received	0.136916	0.227442	-0.308862	0.582695	0.362385	1	0.547185	1.14673	0.734282	1.79086
	>72 hours after diagnosis	0.352219	0.381757	-0.39601	1.10045	0.851242	1	0.356201	1.42222	0.673	3.00551
	24-72 hours after diagnosis	0.416828	0.292229	-0.15593	0.989586	2.03455	1	0.15376	1.51714	0.855619	2.69012
	<24 hours after diagnosis (ref)	0a							1
Zinc	Not received	-0.0493509	0.206435	-0.453956	0.355255	0.0571509	1	0.811057	0.951847	0.63511	1.42654
	>72 hours after diagnosis	0.300865	0.272194	-0.232625	0.834354	1.22176	1	0.269015	1.35103	0.792451	2.30333
	24-72 hours after diagnosis	0.170438	0.231177	-0.282661	0.623537	0.543554	1	0.460964	1.18582	0.753775	1.86551
	<24 hours after diagnosis (ref)	0a							1
Vitamin D 800 IU daily	Not received	0.0616069	0.193526	-0.317697	0.440911	0.10134	1	0.750228	1.06354	0.727823	1.55412
	>72 hours after onset/ diagnosis	-0.185026	0.337518	-0.846549	0.476498	0.300518	1	0.583558	0.831083	0.428892	1.61042
	24-72 hours after onset/ diagnosis	0.064032	0.215812	-0.358953	0.487017	0.0880321	1	0.766694	1.06613	0.698407	1.62745
	<24 hours after onset/ diagnosis(ref)	0a							1
Vitamin C 500 mg daily	Not received	0.189013	0.256974	-0.314648	0.692673	0.541005	1	0.462016	1.20806	0.730046	1.99905
	>72 hours after onset/ diagnosis	0.0340656	0.244487	-0.445119	0.513251	0.0194143	1	0.889185	1.03465	0.640748	1.67071
	24-72 hours after onset/ diagnosis	0.16473	0.205864	-0.238757	0.568217	0.6403	1	0.423602	1.17907	0.787606	1.76512
	<24 hours after onset/ diagnosis(ref)	0a							1
Time	90 days	-0.577251	0.147264	-0.865882	-0.288619	15.3652	1	8.86058e-05	0.56144	0.42068	0.749297
	60 days	-1.59074	0.179407	-1.94237	-1.23911	78.6173	1	0	0.203775	0.143364	0.289643
	30 days (ref)	0a							1
Vaccination	Fully-vaccinated	-0.0281744	0.22884	-0.476693	0.420344	0.015158	1	0.902014	0.972219	0.620833	1.52249
	Incomplete/unvaccinated (ref)	0a							1
Shortness of Breath		0.0485648	0.064987	-0.0788074	0.175937	0.558457	1	0.454883	1.04976	0.924218	1.19236
	(Scale)	1
Supplementary Table 8B. Effect of combined exposure to Hair loss (Using Interval Censored response)
Variables	Subset	B	Std. Error	95% Wald Confidence Interval		Hypothesis Test			Exp(B)	95% Wald Confidence Interval for Exp(B)
				Lower	Upper	Wald Chi-Square	df	Sig.		Lower	Upper
	(Intercept)	-2.24271	0.228767	-2.69109	-1.79434	96.1085	1	0	0.10617	0.0678071	0.166237
Vaccination	Fully-vaccinated	-0.0296902	0.215187	-0.451448	0.392068	0.0190368	1	0.890261	0.970746	0.636705	1.48004
	Incomplete/unvaccinated (ref)	0a							1
Time	90 days	-0.54563	0.138774	-0.817622	-0.273638	15.459	1	8.43155e-05	0.579477	0.44148	0.760607
	60 days	-1.52988	0.175046	-1.87296	-1.18679	76.385	1	0	0.216563	0.153668	0.305199
	30 days (ref)	0a							1
Vitamin C 500 mg daily	Not received	0.168549	0.241323	-0.304434	0.641533	0.487819	1	0.484902	1.18359	0.737541	1.89939
	>72 hours after onset/ diagnosis	0.033595	0.230826	-0.418815	0.486005	0.0211827	1	0.884282	1.03417	0.657826	1.62581
	24-72 hours after onset/ diagnosis	0.154658	0.193002	-0.223619	0.532935	0.642127	1	0.422942	1.16726	0.79962	1.70393
	<24 hours after onset/ diagnosis(ref)	0a							1
Vitamin D 800 IU daily	Not received	0.0561848	0.182244	-0.301006	0.413376	0.0950458	1	0.757858	1.05779	0.740073	1.51191
	>72 hours after onset/ diagnosis	-0.186272	0.319671	-0.812816	0.440272	0.339539	1	0.560096	0.830048	0.443607	1.55313
	24-72 hours after onset/ diagnosis	0.0539917	0.202563	-0.343025	0.451008	0.0710449	1	0.789821	1.05548	0.709621	1.56989
	<24 hours after onset/ diagnosis(ref)	0a							1
Zinc	Not received	-0.0509786	0.195011	-0.433194	0.331237	0.0683371	1	0.793773	0.950299	0.648435	1.39269
	>72 hours after diagnosis	0.284841	0.254716	-0.214393	0.784075	1.25052	1	0.263452	1.32955	0.807031	2.19038
	24-72 hours after diagnosis	0.160671	0.216784	-0.264217	0.585559	0.549314	1	0.458598	1.1743	0.767807	1.79599
	<24 hours after diagnosis (ref)	0a							1
Favipiravir	Not received	0.133862	0.216062	-0.289612	0.557335	0.383845	1	0.535553	1.14323	0.748554	1.74601
	>72 hours after diagnosis	0.324097	0.358143	-0.377849	1.02604	0.818915	1	0.365498	1.38278	0.685334	2.79001
	24-72 hours after diagnosis	0.400799	0.274696	-0.137595	0.939194	2.12887	1	0.144548	1.49302	0.871451	2.55792
	<24 hours after diagnosis (ref)	0a							1
Shortness of breath duration		0.0485445	0.0602386	-0.069521	0.16661	0.649427	1	0.420318	1.04974	0.932841	1.18129

[truncated: 4 more sheets: Suppl. Table 7, Suppl. Table 9, Suppl. Table 10, Sheet2]
